# Supplementary material for: Clinical Associations between Serial Electrocardiography Measurements and Sudden Cardiac Death in Patients with End-Stage Renal Disease Undergoing Hemodialysis
Source: J Clin Med. 2021 Apr 29;10(9):1933. doi: 10.3390/jcm10091933 (PMC8124551; doi:10.3390/jcm10091933)
Supplement: Supplementary file 1 [file jcm-10-01933-s001.zip]

Archive with 1 entries (1 files):
- jcm-1173031-supplementary.pdf
